# Supplementary material for: Studies of Raman-Scattered Technology on S-Shaped Dinaphtho[2,1-b:2′,1′-f]thieno[3,2-b]thiophene-10 (S-DNTT-10)
Source: Materials (Basel). 2025 May 20;18(10):2389. doi: 10.3390/ma18102389 (PMC12113420; doi:10.3390/ma18102389)
Supplement: Supplementary file 1 [file materials-18-02389-s001.zip]

Archive with 1 entries (1 files):
- materials-3582312-supplementary.pdf
